# Supplementary material for: Machine-learning approach facilitates prediction of whitefly spatiotemporal dynamics in a plant canopy
Source: J Econ Entomol. 2025 Feb 27;118(2):732–45. doi: 10.1093/jee/toaf035 (PMC12034313; doi:10.1093/jee/toaf035)
Supplement: toaf035_suppl_Supplementary_Material [file toaf035_suppl_supplementary_material.zip]

Archive with 8 entries (8 files):
- CEGeniusLog.txt
- Supplementary  Fig S1.pdf
- Supplementary  Fig S2.pdf
- Supplementary  Fig S3.pdf
- Supplementary  Fig S4.pdf
- Supplementary  Fig S5.pdf
- Supplementary information.docx
- Supplementary Table S1.docx
