# Supplementary material for: Machine-learning approach facilitates prediction of whitefly spatiotemporal dynamics in a plant canopy
Source: J Econ Entomol. 2025 Feb 27;118(2):732–45. doi: 10.1093/jee/toaf035 (PMC12034313; doi:10.1093/jee/toaf035)
Supplement: toaf035_suppl_Supplementary_Material [file toaf035_suppl_supplementary_material.zip › CEGeniusLog.txt]

Date and Time	Username	UserDomainname	Filenamepath	Error Number	Error Message	System Exception	Error LineNumber	Error MethodName	Applicationstarttime	Applicationendtime	CPU Used (%)	RAM Used (MB)

03-Feb-25 16:20:17	9106293	H-J-PCOUPJ-09	CEGenius v2.7.59	\\\\j-fs01\\OUP_Journals-L\\Production\\JEENTO\\toaf035\\FROM_CLIENT\\Accepted_manuscripts\\econent-2024-0754-20250129161105\\suppl_data\\Supplementary information.docx	ThisAddInErr_007	Error in Validating MoveToWord	Root element is missing.	0	Application_DocumentBeforeClose			0%	15499MB
03-Feb-25 16:21:12	9106293	H-J-PCOUPJ-09	CEGenius v2.7.59	\\\\j-fs01\\OUP_Journals-L\\Production\\JEENTO\\toaf035\\FROM_CLIENT\\Accepted_manuscripts\\econent-2024-0754-20250129161105\\suppl_data\\Supplementary Table S1.docx	ThisAddInErr_007	Error in Validating MoveToWord	Root element is missing.	0	Application_DocumentBeforeClose			0%	15673MB
